# Supplementary material for: Identifying STEDable BF2-Azadipyrromethene Fluorophores
Source: Molecules. 2023 Feb 2;28(3):1415. doi: 10.3390/molecules28031415 (PMC9919209; doi:10.3390/molecules28031415)
Supplement: Supplementary file 1 [file molecules-28-01415-s001.zip]

Archive with 13 entries (13 files):
- molecules-2199681-supplementary.pdf
- S1A.mp4
- S1B.mp4
- S2.mp4
- S3.mp4
- S4.mp4
- S5A.mp4
- S5B.mp4
- S6.mp4
- S7.mp4
- S8A.mp4
- S8B.mp4
- S9.mp4
